# Supplementary material for: ﻿Five new epiphytic species of Vishniacozyma (Bulleribasidiaceae, Tremellales) from China
Source: MycoKeys. 2025 Feb 12;113:321–36. doi: 10.3897/mycokeys.113.140598 (PMC11840432; doi:10.3897/mycokeys.113.140598)
Supplement: XML Treatment for Vishniacozyma diospyri [file mycokeys.113.140598-treatment1.xml]

<!DOCTYPE tp:taxon-treatment
  PUBLIC "-//TaxonX//DTD Taxonomic Treatment Publishing DTD v0 20100105//EN" "tax-treatment-NSO.dtd">
<tp:taxon-treatment xmlns:tp="http://www.plazi.org/taxpub"><tp:treatment-meta><kwd-group><label>Taxon classification</label><kwd>
                <named-content content-type="kingdom">Fungi</named-content>
              </kwd><kwd>
                <named-content content-type="order">Tremellales</named-content>
              </kwd><kwd>
                <named-content content-type="family">Bulleribasidiaceae</named-content>
              </kwd></kwd-group><mixed-citation publication-type="journal"><person-group><name><surname>Liu</surname><given-names>Shan</given-names></name><name><surname>Cai</surname><given-names>Dan-Yang</given-names></name><name><surname>Chai</surname><given-names>Chun-Yue</given-names></name><name><surname>Hui</surname><given-names>Feng-Li</given-names></name></person-group><article-title>﻿Five new epiphytic species of <italic><tp:taxon-name><tp:taxon-name-part taxon-name-part-type="genus" reg="Vishniacozyma">Vishniacozyma</tp:taxon-name-part></tp:taxon-name></italic> (<tp:taxon-name><tp:taxon-name-part taxon-name-part-type="family">Bulleribasidiaceae</tp:taxon-name-part></tp:taxon-name>, <tp:taxon-name><tp:taxon-name-part taxon-name-part-type="order">Tremellales</tp:taxon-name-part></tp:taxon-name>) from China</article-title><source>MycoKeys</source><day>12</day><month>02</month><year>2025</year><volume>113</volume><fpage>321</fpage><lpage>336</lpage><pub-id pub-id-type="doi">10.3897/mycokeys.113.140598</pub-id></mixed-citation></tp:treatment-meta><tp:nomenclature><label>﻿</label><tp:taxon-name>
              <object-id xmlns:xlink="http://www.w3.org/1999/xlink" content-type="arpha" xlink:type="simple">08B829EE-816E-5FC7-8238-C17CF1911645</object-id>
              <tp:taxon-name-part taxon-name-part-type="genus" reg="Vishniacozyma">Vishniacozyma</tp:taxon-name-part>
              <tp:taxon-name-part taxon-name-part-type="species" reg="diospyri">diospyri</tp:taxon-name-part>
              <object-id xmlns:xlink="http://www.w3.org/1999/xlink" content-type="mycobank" xlink:type="simple">853420</object-id>
            </tp:taxon-name><tp:taxon-authority>C.Y. Chai &amp; F.L. Hui</tp:taxon-authority><tp:taxon-status xmlns:xlink="http://www.w3.org/1999/xlink" xlink:type="simple">sp. nov.</tp:taxon-status><xref ref-type="fig" rid="F2">Figs 2A, F</xref></tp:nomenclature><tp:treatment-sec sec-type="etymology" id="SECID0EG2BG"><title>Etymology.</title><p>The specific epithet <italic>diospyri</italic> refers to <italic>Diospyros</italic>, the name of the genus from which the type strain was isolated.</p></tp:treatment-sec><tp:treatment-sec sec-type="Typus" id="SECID0E42BG"><title>Typus.</title><p>China. • Henan Prov.: Neixiang Co., Baotianman Nature Reserve (<named-content xmlns:xlink="http://www.w3.org/1999/xlink" content-type="dwc:verbatimCoordinates" xlink:type="simple"><named-content content-type="geo-json" specific-use="{&#34;type&#34;:&#34;Point&#34;,&#34;coordinates&#34;:[111.880833,33.485278]}" id="NCID0EG3BG" xlink:type="simple">33°29'07"N, 111°52'51"E</named-content></named-content>), Sep 2022, J.Z. Li, in the phylloplane of <italic><tp:taxon-name><tp:taxon-name-part taxon-name-part-type="genus" reg="Diospyros">Diospyros</tp:taxon-name-part><tp:taxon-name-part taxon-name-part-type="species" reg="lotus">lotus</tp:taxon-name-part></tp:taxon-name></italic>, NYNU 221044 (holotype <named-content xmlns:xlink="http://www.w3.org/1999/xlink" content-type="dwc:institutional_code" xlink:title="China Centre of Industrial Culture Collection, Beijing, PR China" xlink:href="http://grbio.org/institution/china-center-industrial-culture-collection" xlink:type="simple">CICC</named-content> 33574<sup>T</sup>, GenBank: <ext-link xmlns:xlink="http://www.w3.org/1999/xlink" ext-link-type="gen" xlink:href="OP954624" xlink:type="simple">OP954624</ext-link>, <ext-link xmlns:xlink="http://www.w3.org/1999/xlink" ext-link-type="gen" xlink:href="OP954569" xlink:type="simple">OP954569</ext-link>); culture ex-type <named-content xmlns:xlink="http://www.w3.org/1999/xlink" content-type="dwc:institutional_code" xlink:title="Portuguese Yeast Culture Collection, Caparica, Portugal" xlink:href="http://grbio.org/institution/portuguese-yeast-culture-collection-0" xlink:type="simple">PYCC</named-content> 9955.</p></tp:treatment-sec><tp:treatment-sec sec-type="description" id="SECID0EM4BG"><title>Description.</title><p>On <abbrev xmlns:xlink="http://www.w3.org/1999/xlink" xlink:title="yeast extract-malt extract" id="ABBRID0ES4BG" xlink:type="simple">YM</abbrev> agar after seven days at 20 °C, the streak culture is yellowish-cream, butyrous, and smooth, with an entire margin. After three days in <abbrev xmlns:xlink="http://www.w3.org/1999/xlink" xlink:title="yeast extract-malt extract" id="ABBRID0EW4BG" xlink:type="simple">YM</abbrev> broth at 20 °C, cells are ovoid, ellipsoidal, and cylindrical, 2.5–4.4 × 4.1–13.7 μm, and single; budding is polar. After one month at 20 °C, a ring and sediment are present. In Dalmau plate culture on <abbrev xmlns:xlink="http://www.w3.org/1999/xlink" xlink:title="corn meal agar" id="ABBRID0E14BG" xlink:type="simple">CMA</abbrev>, pseudohyphae and hyphae are not formed. Sexual structures are not observed on <abbrev xmlns:xlink="http://www.w3.org/1999/xlink" xlink:title="potato dextrose agar" id="ABBRID0E54BG" xlink:type="simple">PDA</abbrev>, <abbrev xmlns:xlink="http://www.w3.org/1999/xlink" xlink:title="corn meal agar" id="ABBRID0EC5BG" xlink:type="simple">CMA</abbrev> or V8 agar. On corn meal agar, ballistoconidia are not produced. Glucose fermentation is absent. Glucose, sucrose, raffinose, melibiose, galactose, lactose, trehalose, maltose, melezitose, methyl-α-D-glucoside, cellobiose, salicin (weak), L-sorbose, L-rhamnose, D-xylose, L-arabinose, D-arabinose, 5-keto-D-gluconate, D-ribose, glycerol (delayed), erythritol, ribitol (delayed), galactitol, D-mannitol, D-glucitol, myo-inositol, DL-lactate, succinate, D-gluconate, D-glucosamine, N-acetyl-D-glucosamine, 2-keto-D-gluconate, D-glucuronate, and glucono-1,5-lactone are assimilated as sole carbon sources. Inulin, methanol, and ethanol are not assimilated. Nitrite and L-lysine are assimilated as sole nitrogen sources. Nitrate, ethylamine, and cadaverine are not assimilated. Maximum growth temperature is 25 °C. Growth in vitamin-free medium is positive. Growth on 50% (w/w) glucose-yeast extract agar is negative. Starch-like substances are not produced. Urease activity is positive. Diazonium Blue B reaction is positive.</p><fig id="F2" position="float" orientation="portrait"><object-id xmlns:xlink="http://www.w3.org/1999/xlink" content-type="doi" xlink:type="simple">10.3897/mycokeys.113.140598.figure2</object-id><object-id xmlns:xlink="http://www.w3.org/1999/xlink" content-type="arpha" xlink:type="simple">30E0E980-0BCE-57DD-8975-BDCF97078DED</object-id><label>Figure 2.</label><caption><p>Budding cells of <bold>A</bold><italic><tp:taxon-name><tp:taxon-name-part taxon-name-part-type="genus" reg="Vishniacozyma">Vishniacozyma</tp:taxon-name-part><tp:taxon-name-part taxon-name-part-type="species" reg="diospyri">diospyri</tp:taxon-name-part></tp:taxon-name></italic> sp. nov. NYNU 221044<sup>T</sup><bold>B</bold><italic><tp:taxon-name><tp:taxon-name-part taxon-name-part-type="genus" reg="Vishniacozyma">V.</tp:taxon-name-part><tp:taxon-name-part taxon-name-part-type="species" reg="guiyangensis">guiyangensis</tp:taxon-name-part></tp:taxon-name></italic> sp. nov. NYNU 22831<sup>T</sup><bold>C</bold><italic><tp:taxon-name><tp:taxon-name-part taxon-name-part-type="genus" reg="Vishniacozyma">V.</tp:taxon-name-part><tp:taxon-name-part taxon-name-part-type="species" reg="pingtangensis">pingtangensis</tp:taxon-name-part></tp:taxon-name></italic> sp. nov. NYNU 23281<sup>T</sup><bold>D</bold><italic><tp:taxon-name><tp:taxon-name-part taxon-name-part-type="genus" reg="Vishniacozyma">V.</tp:taxon-name-part><tp:taxon-name-part taxon-name-part-type="species" reg="eriobotryae">eriobotryae</tp:taxon-name-part></tp:taxon-name></italic> sp. nov. NYNU 229203<sup>T</sup><bold>E</bold><italic><tp:taxon-name><tp:taxon-name-part taxon-name-part-type="genus" reg="Vishniacozyma">V.</tp:taxon-name-part><tp:taxon-name-part taxon-name-part-type="species" reg="tianchiensis">tianchiensis</tp:taxon-name-part></tp:taxon-name></italic> sp. nov. NYNU 236163<sup>T</sup> following growth in <abbrev xmlns:xlink="http://www.w3.org/1999/xlink" xlink:title="yeast extract-malt extract" id="ABBRID0E1AAI" xlink:type="simple">YM</abbrev> broth for three days at 20 °C <bold>F</bold> Elongate budding cells of <italic><tp:taxon-name><tp:taxon-name-part taxon-name-part-type="genus" reg="Vishniacozyma">V.</tp:taxon-name-part><tp:taxon-name-part taxon-name-part-type="species" reg="diospyri">diospyri</tp:taxon-name-part></tp:taxon-name></italic> sp. nov. NYNU 221044<sup>T</sup> following growth on <abbrev xmlns:xlink="http://www.w3.org/1999/xlink" xlink:title="corn meal agar" id="ABBRID0ENBAI" xlink:type="simple">CMA</abbrev> for seven days at 20 °C. Scale bars: 10 μm.</p></caption><graphic xmlns:xlink="http://www.w3.org/1999/xlink" xlink:href="mycokeys-113-321-g002.jpg" position="float" orientation="portrait" xlink:type="simple" id="oo_1249033.jpg"><uri content-type="original_file" xlink:type="simple">https://binary.pensoft.net/fig/1249033</uri></graphic></fig></tp:treatment-sec><tp:treatment-sec sec-type="Additional strain examined" id="SECID0EWBAI"><title>Additional strain examined.</title><p>China. • Henan Prov.: Neixiang Co., Baotianman Nature Reserve (<named-content xmlns:xlink="http://www.w3.org/1999/xlink" content-type="dwc:verbatimCoordinates" xlink:type="simple"><named-content content-type="geo-json" specific-use="{&#34;type&#34;:&#34;Point&#34;,&#34;coordinates&#34;:[111.880833,33.485278]}" id="NCID0E6BAI" xlink:type="simple">33°29'07"N, 111°52'51"E</named-content></named-content>), in the phylloplane of <italic><tp:taxon-name><tp:taxon-name-part taxon-name-part-type="genus" reg="Cornus">Cornus</tp:taxon-name-part><tp:taxon-name-part taxon-name-part-type="species" reg="officinalis">officinalis</tp:taxon-name-part></tp:taxon-name></italic>, Sep 2022, J.Z. Li, NYNU 2211329 (GenBank: <ext-link xmlns:xlink="http://www.w3.org/1999/xlink" ext-link-type="gen" xlink:href="PQ496711" xlink:type="simple">PQ496711</ext-link>, <ext-link xmlns:xlink="http://www.w3.org/1999/xlink" ext-link-type="gen" xlink:href="PQ496709" xlink:type="simple">PQ496709</ext-link>).</p></tp:treatment-sec><tp:treatment-sec sec-type="notes" id="SECID0EZCAI"><title>Note.</title><p>In the phylogenetic analyses, <italic><tp:taxon-name><tp:taxon-name-part taxon-name-part-type="genus" reg="Vishniacozyma">V.</tp:taxon-name-part><tp:taxon-name-part taxon-name-part-type="species" reg="diospyri">diospyri</tp:taxon-name-part></tp:taxon-name></italic> formed a separate branch that clustered with <italic><tp:taxon-name><tp:taxon-name-part taxon-name-part-type="genus" reg="Vishniacozyma">V.</tp:taxon-name-part><tp:taxon-name-part taxon-name-part-type="species" reg="catalpae">catalpae</tp:taxon-name-part></tp:taxon-name></italic> with high support (<abbrev xmlns:xlink="http://www.w3.org/1999/xlink" xlink:title="bootstrap" id="ABBRID0EVDAI" xlink:type="simple">BS</abbrev>/99, <abbrev xmlns:xlink="http://www.w3.org/1999/xlink" xlink:title="Bayesian posterior probabilities" id="ABBRID0EZDAI" xlink:type="simple">BPP</abbrev>/1.0; Fig. <xref ref-type="fig" rid="F1">1</xref>). However, <italic><tp:taxon-name><tp:taxon-name-part taxon-name-part-type="genus" reg="Vishniacozyma">V.</tp:taxon-name-part><tp:taxon-name-part taxon-name-part-type="species" reg="diospyri">diospyri</tp:taxon-name-part></tp:taxon-name></italic> differs from <italic><tp:taxon-name><tp:taxon-name-part taxon-name-part-type="genus" reg="Vishniacozyma">V.</tp:taxon-name-part><tp:taxon-name-part taxon-name-part-type="species" reg="catalpae">catalpae</tp:taxon-name-part></tp:taxon-name></italic> by 20 nucleotides (12/486 in <abbrev xmlns:xlink="http://www.w3.org/1999/xlink" xlink:title="internal transcribed spacer" id="ABBRID0EXEAI" xlink:type="simple">ITS</abbrev> and 8/559 in <abbrev xmlns:xlink="http://www.w3.org/1999/xlink" xlink:title="large subunit" id="ABBRID0E2EAI" xlink:type="simple">LSU</abbrev>) and by its ability to assimilate D-arabinose, succinate, and D-glucosamine and its inability to assimilate inulin, ethylamine, and cadaverine.</p></tp:treatment-sec><tp:treatment-sec><!--Section generated to contain objects referenced in tp:taxon-treatment.--><fig id="F1" position="float" orientation="portrait"><object-id xmlns:xlink="http://www.w3.org/1999/xlink" content-type="doi" xlink:type="simple">10.3897/mycokeys.113.140598.figure1</object-id><object-id xmlns:xlink="http://www.w3.org/1999/xlink" content-type="arpha" xlink:type="simple">8EAB182C-1552-51B2-B85F-AB800E2A1CA4</object-id><label>Figure 1.</label><caption><p>Maximum likelihood (<abbrev xmlns:xlink="http://www.w3.org/1999/xlink" xlink:title="Maximum likelihood" id="ABBRID0EEXBG" xlink:type="simple">ML</abbrev>) phylogenetic tree of <italic><tp:taxon-name><tp:taxon-name-part taxon-name-part-type="genus" reg="Vishniacozyma">Vishniacozyma</tp:taxon-name-part></tp:taxon-name></italic> founded on combined <abbrev xmlns:xlink="http://www.w3.org/1999/xlink" xlink:title="internal transcribed spacer" id="ABBRID0EPXBG" xlink:type="simple">ITS</abbrev> and <abbrev xmlns:xlink="http://www.w3.org/1999/xlink" xlink:title="large subunit" id="ABBRID0ETXBG" xlink:type="simple">LSU</abbrev> sequence data. The tree was rooted with <italic><tp:taxon-name><tp:taxon-name-part taxon-name-part-type="genus" reg="Apiotrichum">Apiotrichum</tp:taxon-name-part><tp:taxon-name-part taxon-name-part-type="species" reg="porosum">porosum</tp:taxon-name-part></tp:taxon-name></italic> CBS 2040. The bootstrap values and Bayesian posterior probabilities over 50%/0.95 (<abbrev xmlns:xlink="http://www.w3.org/1999/xlink" xlink:title="bootstrap" id="ABBRID0ECYBG" xlink:type="simple">BS</abbrev>/<abbrev xmlns:xlink="http://www.w3.org/1999/xlink" xlink:title="Bayesian posterior probabilities" id="ABBRID0EGYBG" xlink:type="simple">BPP</abbrev>) are indicated at the nodes. Sequences from type strains are marked with (T), and the new species are indicated in bold.</p></caption><graphic xmlns:xlink="http://www.w3.org/1999/xlink" xlink:href="mycokeys-113-321-g001.jpg" position="float" orientation="portrait" xlink:type="simple" id="oo_1249032.jpg"><uri content-type="original_file" xlink:type="simple">https://binary.pensoft.net/fig/1249032</uri></graphic></fig></tp:treatment-sec></tp:taxon-treatment>
