# Supplementary material for: ﻿Five new epiphytic species of Vishniacozyma (Bulleribasidiaceae, Tremellales) from China
Source: MycoKeys. 2025 Feb 12;113:321–36. doi: 10.3897/mycokeys.113.140598 (PMC11840432; doi:10.3897/mycokeys.113.140598)
Supplement: XML Treatment for Vishniacozyma pingtangensis [file mycokeys.113.140598-treatment3.xml]

<!DOCTYPE tp:taxon-treatment
  PUBLIC "-//TaxonX//DTD Taxonomic Treatment Publishing DTD v0 20100105//EN" "tax-treatment-NSO.dtd">
<tp:taxon-treatment xmlns:tp="http://www.plazi.org/taxpub"><tp:treatment-meta><kwd-group><label>Taxon classification</label><kwd>
                <named-content content-type="kingdom">Fungi</named-content>
              </kwd><kwd>
                <named-content content-type="order">Tremellales</named-content>
              </kwd><kwd>
                <named-content content-type="family">Bulleribasidiaceae</named-content>
              </kwd></kwd-group><mixed-citation publication-type="journal"><person-group><name><surname>Liu</surname><given-names>Shan</given-names></name><name><surname>Cai</surname><given-names>Dan-Yang</given-names></name><name><surname>Chai</surname><given-names>Chun-Yue</given-names></name><name><surname>Hui</surname><given-names>Feng-Li</given-names></name></person-group><article-title>﻿Five new epiphytic species of <italic><tp:taxon-name><tp:taxon-name-part taxon-name-part-type="genus" reg="Vishniacozyma">Vishniacozyma</tp:taxon-name-part></tp:taxon-name></italic> (<tp:taxon-name><tp:taxon-name-part taxon-name-part-type="family">Bulleribasidiaceae</tp:taxon-name-part></tp:taxon-name>, <tp:taxon-name><tp:taxon-name-part taxon-name-part-type="order">Tremellales</tp:taxon-name-part></tp:taxon-name>) from China</article-title><source>MycoKeys</source><day>12</day><month>02</month><year>2025</year><volume>113</volume><fpage>321</fpage><lpage>336</lpage><pub-id pub-id-type="doi">10.3897/mycokeys.113.140598</pub-id></mixed-citation></tp:treatment-meta><tp:nomenclature><label>﻿</label><tp:taxon-name>
              <object-id xmlns:xlink="http://www.w3.org/1999/xlink" content-type="arpha" xlink:type="simple">B14FE6B2-7E5F-5DCF-A3FD-395300F72565</object-id>
              <tp:taxon-name-part taxon-name-part-type="genus" reg="Vishniacozyma">Vishniacozyma</tp:taxon-name-part>
              <tp:taxon-name-part taxon-name-part-type="species" reg="pingtangensis">pingtangensis</tp:taxon-name-part>
              <object-id xmlns:xlink="http://www.w3.org/1999/xlink" content-type="mycobank" xlink:type="simple">853422</object-id>
            </tp:taxon-name><tp:taxon-authority>C.Y. Chai &amp; F.L. Hui</tp:taxon-authority><tp:taxon-status xmlns:xlink="http://www.w3.org/1999/xlink" xlink:type="simple">sp. nov.</tp:taxon-status><xref ref-type="fig" rid="F2">Fig. 2C</xref></tp:nomenclature><tp:treatment-sec sec-type="etymology" id="SECID0ESQAI"><title>Etymology.</title><p>The specific epithet <italic>pingtangensis</italic> refers to the geographic origin of the type strain, Pingtang County, Guizhou Province.</p></tp:treatment-sec><tp:treatment-sec sec-type="Typus" id="SECID0ECRAI"><title>Typus.</title><p>China. • Guizhou Prov.: Pingtang Co., Sifangjing Vil. (<named-content xmlns:xlink="http://www.w3.org/1999/xlink" content-type="dwc:verbatimCoordinates" xlink:type="simple"><named-content content-type="geo-json" specific-use="{&#34;type&#34;:&#34;Point&#34;,&#34;coordinates&#34;:[107.048333,25.129167]}" id="NCID0ELRAI" xlink:type="simple">25°7'45'N, 107°2'54"E</named-content></named-content>), Feb 2023, in the phylloplane of <italic><tp:taxon-name><tp:taxon-name-part taxon-name-part-type="genus" reg="Acer">Acer</tp:taxon-name-part><tp:taxon-name-part taxon-name-part-type="species" reg="saccharum">saccharum</tp:taxon-name-part></tp:taxon-name></italic>, D. Lu, NYNU 23281 (holotype <named-content xmlns:xlink="http://www.w3.org/1999/xlink" content-type="dwc:institutional_code" xlink:title="China Centre of Industrial Culture Collection, Beijing, PR China" xlink:href="http://grbio.org/institution/china-center-industrial-culture-collection" xlink:type="simple">CICC</named-content> 33596<sup>T</sup>, GenBank: <ext-link xmlns:xlink="http://www.w3.org/1999/xlink" ext-link-type="gen" xlink:href="OQ851896" xlink:type="simple">OQ851896</ext-link>, <ext-link xmlns:xlink="http://www.w3.org/1999/xlink" ext-link-type="gen" xlink:href="OQ851894" xlink:type="simple">OQ851894</ext-link>); culture ex-type <named-content xmlns:xlink="http://www.w3.org/1999/xlink" content-type="dwc:institutional_code" xlink:title="Portuguese Yeast Culture Collection, Caparica, Portugal" xlink:href="http://grbio.org/institution/portuguese-yeast-culture-collection-0" xlink:type="simple">PYCC</named-content> 9976.</p></tp:treatment-sec><tp:treatment-sec sec-type="description" id="SECID0ERSAI"><title>Description.</title><p>On <abbrev xmlns:xlink="http://www.w3.org/1999/xlink" xlink:title="yeast extract-malt extract" id="ABBRID0EXSAI" xlink:type="simple">YM</abbrev> agar after seven days at 20 °C, the streak culture is white-cream, mucoid, glistening, and smooth, with an entire margin. After three days in <abbrev xmlns:xlink="http://www.w3.org/1999/xlink" xlink:title="yeast extract-malt extract" id="ABBRID0E2SAI" xlink:type="simple">YM</abbrev> broth at 20 °C, cells are ellipsoida, 2.4–3.7 × 3.7–6.4 μm, and single; budding is polar. After one month at 20 °C, a ring and sediment are present. In Dalmau plate culture on <abbrev xmlns:xlink="http://www.w3.org/1999/xlink" xlink:title="corn meal agar" id="ABBRID0E6SAI" xlink:type="simple">CMA</abbrev>, pseudohyphae and hyphae are not formed. Sexual structures are not observed on <abbrev xmlns:xlink="http://www.w3.org/1999/xlink" xlink:title="potato dextrose agar" id="ABBRID0EDTAI" xlink:type="simple">PDA</abbrev>, <abbrev xmlns:xlink="http://www.w3.org/1999/xlink" xlink:title="corn meal agar" id="ABBRID0EHTAI" xlink:type="simple">CMA</abbrev> or V8 agar. On corn meal agar, ballistoconidia are not produced. Glucose fermentation is absent. Glucose, sucrose, raffinose, melibiose, galactose, lactose, trehalose, maltose, melezitose, methyl-α-D-glucoside, cellobiose, salicin, L-sorbose (weak), L-rhamnose, D-xylose, L-arabinose, D-arabinose, 5-keto-D-gluconate, D-ribose, ethanol (weak), glycerol (delayed and weak), ribitol, galactitol, D-mannitol, D-glucitol, myo-inositol, DL-lactate (delayed), succinate (weak), D-gluconate, D-glucosamine (weak), N-acetyl-D-glucosamine, 2-keto-D-gluconate, D-glucuronate (weak), and glucono-1,5-lactone are assimilated as sole carbon sources. Inulin, methanol, and erythritol are not assimilated. Nitrate, nitrite (weak), ethylamine, L-lysine (weak), and cadaverine (delayed) are assimilated as sole nitrogen sources. Maximum growth temperature is 25 °C. Growth in vitamin-free medium is positive. Growth on 50% (w/w) glucose-yeast extract agar is negative. Starch-like substances are not produced. Urease activity is positive. Diazonium Blue B reaction is positive.</p></tp:treatment-sec><tp:treatment-sec sec-type="Additional strain examined" id="SECID0ELTAI"><title>Additional strain examined.</title><p>China. • Henan Prov.: Songxian Co., Tianchi mountain (<named-content xmlns:xlink="http://www.w3.org/1999/xlink" content-type="dwc:verbatimCoordinates" xlink:type="simple"><named-content content-type="geo-json" specific-use="{&#34;type&#34;:&#34;Point&#34;,&#34;coordinates&#34;:[112.277500,34.540833]}" id="NCID0EUTAI" xlink:type="simple">34°32'27"N, 112°16'39"E</named-content></named-content>), Jun 2023, in the phylloplane of <italic><tp:taxon-name><tp:taxon-name-part taxon-name-part-type="genus" reg="Morus">Morus</tp:taxon-name-part><tp:taxon-name-part taxon-name-part-type="species" reg="alba">alba</tp:taxon-name-part></tp:taxon-name></italic>, J.Z. Li, NYNU 236258 (GenBank: <ext-link xmlns:xlink="http://www.w3.org/1999/xlink" ext-link-type="gen" xlink:href="PQ496708" xlink:type="simple">PQ496708</ext-link>, <ext-link xmlns:xlink="http://www.w3.org/1999/xlink" ext-link-type="gen" xlink:href="PQ496707" xlink:type="simple">PQ496707</ext-link>).</p></tp:treatment-sec><tp:treatment-sec sec-type="notes" id="SECID0EOUAI"><title>Note.</title><p>In the phylogenetic analyses, <italic><tp:taxon-name><tp:taxon-name-part taxon-name-part-type="genus" reg="Vishniacozyma">V.</tp:taxon-name-part><tp:taxon-name-part taxon-name-part-type="species" reg="pingtangensis">pingtangensis</tp:taxon-name-part></tp:taxon-name></italic> was closely related to <italic><tp:taxon-name><tp:taxon-name-part taxon-name-part-type="genus" reg="Vishniacozyma">V.</tp:taxon-name-part><tp:taxon-name-part taxon-name-part-type="species" reg="eriobotryae">eriobotryae</tp:taxon-name-part></tp:taxon-name></italic>; both differ by 102 nucleotides (52/487 in <abbrev xmlns:xlink="http://www.w3.org/1999/xlink" xlink:title="internal transcribed spacer" id="ABBRID0EKVAI" xlink:type="simple">ITS</abbrev> and 50/600 in <abbrev xmlns:xlink="http://www.w3.org/1999/xlink" xlink:title="large subunit" id="ABBRID0EOVAI" xlink:type="simple">LSU</abbrev>). Physiologically, they can be differentiated because <italic><tp:taxon-name><tp:taxon-name-part taxon-name-part-type="genus" reg="Vishniacozyma">V.</tp:taxon-name-part><tp:taxon-name-part taxon-name-part-type="species" reg="eriobotryae">eriobotryae</tp:taxon-name-part></tp:taxon-name></italic> has the ability to assimilate glycerol and the inability to assimilate inulin and erythritol, in addition to being able to grow at 30 °C, while <italic><tp:taxon-name><tp:taxon-name-part taxon-name-part-type="genus" reg="Vishniacozyma">V.</tp:taxon-name-part><tp:taxon-name-part taxon-name-part-type="species" reg="pingtangensis">pingtangensis</tp:taxon-name-part></tp:taxon-name></italic> cannot.</p></tp:treatment-sec><tp:treatment-sec><!--Section generated to contain objects referenced in tp:taxon-treatment.--><fig id="F2" position="float" orientation="portrait"><object-id xmlns:xlink="http://www.w3.org/1999/xlink" content-type="doi" xlink:type="simple">10.3897/mycokeys.113.140598.figure2</object-id><object-id xmlns:xlink="http://www.w3.org/1999/xlink" content-type="arpha" xlink:type="simple">30E0E980-0BCE-57DD-8975-BDCF97078DED</object-id><label>Figure 2.</label><caption><p>Budding cells of <bold>A</bold><italic><tp:taxon-name><tp:taxon-name-part taxon-name-part-type="genus" reg="Vishniacozyma">Vishniacozyma</tp:taxon-name-part><tp:taxon-name-part taxon-name-part-type="species" reg="diospyri">diospyri</tp:taxon-name-part></tp:taxon-name></italic> sp. nov. NYNU 221044<sup>T</sup><bold>B</bold><italic><tp:taxon-name><tp:taxon-name-part taxon-name-part-type="genus" reg="Vishniacozyma">V.</tp:taxon-name-part><tp:taxon-name-part taxon-name-part-type="species" reg="guiyangensis">guiyangensis</tp:taxon-name-part></tp:taxon-name></italic> sp. nov. NYNU 22831<sup>T</sup><bold>C</bold><italic><tp:taxon-name><tp:taxon-name-part taxon-name-part-type="genus" reg="Vishniacozyma">V.</tp:taxon-name-part><tp:taxon-name-part taxon-name-part-type="species" reg="pingtangensis">pingtangensis</tp:taxon-name-part></tp:taxon-name></italic> sp. nov. NYNU 23281<sup>T</sup><bold>D</bold><italic><tp:taxon-name><tp:taxon-name-part taxon-name-part-type="genus" reg="Vishniacozyma">V.</tp:taxon-name-part><tp:taxon-name-part taxon-name-part-type="species" reg="eriobotryae">eriobotryae</tp:taxon-name-part></tp:taxon-name></italic> sp. nov. NYNU 229203<sup>T</sup><bold>E</bold><italic><tp:taxon-name><tp:taxon-name-part taxon-name-part-type="genus" reg="Vishniacozyma">V.</tp:taxon-name-part><tp:taxon-name-part taxon-name-part-type="species" reg="tianchiensis">tianchiensis</tp:taxon-name-part></tp:taxon-name></italic> sp. nov. NYNU 236163<sup>T</sup> following growth in <abbrev xmlns:xlink="http://www.w3.org/1999/xlink" xlink:title="yeast extract-malt extract" id="ABBRID0E1AAI" xlink:type="simple">YM</abbrev> broth for three days at 20 °C <bold>F</bold> Elongate budding cells of <italic><tp:taxon-name><tp:taxon-name-part taxon-name-part-type="genus" reg="Vishniacozyma">V.</tp:taxon-name-part><tp:taxon-name-part taxon-name-part-type="species" reg="diospyri">diospyri</tp:taxon-name-part></tp:taxon-name></italic> sp. nov. NYNU 221044<sup>T</sup> following growth on <abbrev xmlns:xlink="http://www.w3.org/1999/xlink" xlink:title="corn meal agar" id="ABBRID0ENBAI" xlink:type="simple">CMA</abbrev> for seven days at 20 °C. Scale bars: 10 μm.</p></caption><graphic xmlns:xlink="http://www.w3.org/1999/xlink" xlink:href="mycokeys-113-321-g002.jpg" position="float" orientation="portrait" xlink:type="simple" id="oo_1249033.jpg"><uri content-type="original_file" xlink:type="simple">https://binary.pensoft.net/fig/1249033</uri></graphic></fig></tp:treatment-sec></tp:taxon-treatment>
