# Supplementary material for: ﻿Five new epiphytic species of Vishniacozyma (Bulleribasidiaceae, Tremellales) from China
Source: MycoKeys. 2025 Feb 12;113:321–36. doi: 10.3897/mycokeys.113.140598 (PMC11840432; doi:10.3897/mycokeys.113.140598)
Supplement: XML Treatment for Vishniacozyma eriobotryae [file mycokeys.113.140598-treatment4.xml]

<!DOCTYPE tp:taxon-treatment
  PUBLIC "-//TaxonX//DTD Taxonomic Treatment Publishing DTD v0 20100105//EN" "tax-treatment-NSO.dtd">
<tp:taxon-treatment xmlns:tp="http://www.plazi.org/taxpub"><tp:treatment-meta><kwd-group><label>Taxon classification</label><kwd>
                <named-content content-type="kingdom">Fungi</named-content>
              </kwd><kwd>
                <named-content content-type="order">Tremellales</named-content>
              </kwd><kwd>
                <named-content content-type="family">Bulleribasidiaceae</named-content>
              </kwd></kwd-group><mixed-citation publication-type="journal"><person-group><name><surname>Liu</surname><given-names>Shan</given-names></name><name><surname>Cai</surname><given-names>Dan-Yang</given-names></name><name><surname>Chai</surname><given-names>Chun-Yue</given-names></name><name><surname>Hui</surname><given-names>Feng-Li</given-names></name></person-group><article-title>﻿Five new epiphytic species of <italic><tp:taxon-name><tp:taxon-name-part taxon-name-part-type="genus" reg="Vishniacozyma">Vishniacozyma</tp:taxon-name-part></tp:taxon-name></italic> (<tp:taxon-name><tp:taxon-name-part taxon-name-part-type="family">Bulleribasidiaceae</tp:taxon-name-part></tp:taxon-name>, <tp:taxon-name><tp:taxon-name-part taxon-name-part-type="order">Tremellales</tp:taxon-name-part></tp:taxon-name>) from China</article-title><source>MycoKeys</source><day>12</day><month>02</month><year>2025</year><volume>113</volume><fpage>321</fpage><lpage>336</lpage><pub-id pub-id-type="doi">10.3897/mycokeys.113.140598</pub-id></mixed-citation></tp:treatment-meta><tp:nomenclature><label>﻿</label><tp:taxon-name>
              <object-id xmlns:xlink="http://www.w3.org/1999/xlink" content-type="arpha" xlink:type="simple">CC5D35D4-10D4-5937-AF72-0890043E9BFF</object-id>
              <tp:taxon-name-part taxon-name-part-type="genus" reg="Vishniacozyma">Vishniacozyma</tp:taxon-name-part>
              <tp:taxon-name-part taxon-name-part-type="species" reg="eriobotryae">eriobotryae</tp:taxon-name-part>
              <object-id xmlns:xlink="http://www.w3.org/1999/xlink" content-type="mycobank" xlink:type="simple">853423</object-id>
            </tp:taxon-name><tp:taxon-authority>C.Y. Chai &amp; F.L. Hui</tp:taxon-authority><tp:taxon-status xmlns:xlink="http://www.w3.org/1999/xlink" xlink:type="simple">sp. nov.</tp:taxon-status><xref ref-type="fig" rid="F2">Fig. 2D</xref></tp:nomenclature><tp:treatment-sec sec-type="etymology" id="SECID0EWXAI"><title>Etymology.</title><p>The specific epithet <italic>eriobotryae</italic> refers to <italic>Eriobotrya</italic>, the plant genus from which the type strain was isolated.</p></tp:treatment-sec><tp:treatment-sec sec-type="Typus" id="SECID0ENYAI"><title>Typus.</title><p>China. • Guizhou Prov.: Guiyang City, Guiyang Medicinal Botanical Garden (<named-content xmlns:xlink="http://www.w3.org/1999/xlink" content-type="dwc:verbatimCoordinates" xlink:type="simple"><named-content content-type="geo-json" specific-use="{&#34;type&#34;:&#34;Point&#34;,&#34;coordinates&#34;:[106.710000,26.580833]}" id="NCID0EWYAI" xlink:type="simple">26°34'51"N, 106°42'36"E</named-content></named-content>), Aug 2022, in the phylloplane of <italic><tp:taxon-name><tp:taxon-name-part taxon-name-part-type="genus" reg="Eriobotrya">Eriobotrya</tp:taxon-name-part><tp:taxon-name-part taxon-name-part-type="species" reg="japonica">japonica</tp:taxon-name-part></tp:taxon-name></italic>, L. Zhang &amp; F.L. Hui, NYNU 229203 (holotype GDMCC 2.312<sup>T</sup>, GenBank: <ext-link xmlns:xlink="http://www.w3.org/1999/xlink" ext-link-type="gen" xlink:href="OP566897" xlink:type="simple">OP566897</ext-link>, <ext-link xmlns:xlink="http://www.w3.org/1999/xlink" ext-link-type="gen" xlink:href="OP566895" xlink:type="simple">OP566895</ext-link>); culture ex-type <named-content xmlns:xlink="http://www.w3.org/1999/xlink" content-type="dwc:institutional_code" xlink:title="Portuguese Yeast Culture Collection, Caparica, Portugal" xlink:href="http://grbio.org/institution/portuguese-yeast-culture-collection-0" xlink:type="simple">PYCC</named-content> 9940.</p></tp:treatment-sec><tp:treatment-sec sec-type="description" id="SECID0EXZAI"><title>Description.</title><p>On <abbrev xmlns:xlink="http://www.w3.org/1999/xlink" xlink:title="yeast extract-malt extract" id="ABBRID0E4ZAI" xlink:type="simple">YM</abbrev> agar after seven days at 20 °C, the streak culture is yellowish cream, mucoid, glistening, and smooth, with an entire margin. After three days in <abbrev xmlns:xlink="http://www.w3.org/1999/xlink" xlink:title="yeast extract-malt extract" id="ABBRID0EB1AI" xlink:type="simple">YM</abbrev> broth at 20 °C, cells are ovoid and ellipsoidal, 2.2–3.2 × 3.7–5.5 μm, and single; budding is polar. After one month at 20 °C, a ring and sediment are present. In Dalmau plate culture on <abbrev xmlns:xlink="http://www.w3.org/1999/xlink" xlink:title="corn meal agar" id="ABBRID0EF1AI" xlink:type="simple">CMA</abbrev>, pseudohyphae and hyphae are not formed. Sexual structures are not observed on <abbrev xmlns:xlink="http://www.w3.org/1999/xlink" xlink:title="potato dextrose agar" id="ABBRID0EJ1AI" xlink:type="simple">PDA</abbrev>, <abbrev xmlns:xlink="http://www.w3.org/1999/xlink" xlink:title="corn meal agar" id="ABBRID0EN1AI" xlink:type="simple">CMA</abbrev> or V8 agar. On corn meal agar, ballistoconidia are not produced. Glucose fermentation is absent. Glucose, inulin (weak), sucrose, raffinose, melibiose, galactose, lactose, trehalose, maltose, melezitose, methyl-α-D-glucoside, cellobiose, salicin, L-sorbose (weak), L-rhamnose (weak), D-xylose, L-arabinose, D-arabinose, 5-keto-D-gluconate, ethanol (delayed and weak), erythritol, ribitol, galactitol, D-mannitol, D-glucitol, myo-inositol, DL-lactate (delayed and weak), succinate, D-gluconate, D-glucosamine (delayed and weak), N-acetyl-D-glucosamine, 2-keto-D-gluconate, D-glucuronate, and glucono-1,5-lactone are assimilated as sole carbon sources. Methanol and glycerol are not assimilated. Nitrate (delayed and weak), nitrite (delayed and weak), ethylamine (delayed and weak), and cadaverine (delayed and weak) are assimilated as sole nitrogen sources. Maximum growth temperature is 30 °C. Growth in vitamin-free medium is positive. Growth on 50% (w/w) glucose-yeast extract agar is negative. Starch-like substances are not produced. Urease activity is positive. Diazonium Blue B reaction is positive.</p></tp:treatment-sec><tp:treatment-sec sec-type="Additional strain examined" id="SECID0ER1AI"><title>Additional strain examined.</title><p>China. • Guizhou Prov.: Guiyang City, Guiyang Medicinal Botanical Garden (<named-content xmlns:xlink="http://www.w3.org/1999/xlink" content-type="dwc:verbatimCoordinates" xlink:type="simple"><named-content content-type="geo-json" specific-use="{&#34;type&#34;:&#34;Point&#34;,&#34;coordinates&#34;:[106.710000,26.580833]}" id="NCID0E11AI" xlink:type="simple">26°34'51"N, 106°42'36"E</named-content></named-content>), Aug 2022, in the phylloplane of <italic><tp:taxon-name><tp:taxon-name-part taxon-name-part-type="genus" reg="Buddleja">Buddleja</tp:taxon-name-part><tp:taxon-name-part taxon-name-part-type="species" reg="davidii">davidii</tp:taxon-name-part></tp:taxon-name></italic>, L. Zhang &amp; F.L. Hui, NYNU 229144 (GenBank: <ext-link xmlns:xlink="http://www.w3.org/1999/xlink" ext-link-type="gen" xlink:href="PP580371" xlink:type="simple">PP580371</ext-link>, <ext-link xmlns:xlink="http://www.w3.org/1999/xlink" ext-link-type="gen" xlink:href="PP580369" xlink:type="simple">PP580369</ext-link>).</p></tp:treatment-sec><tp:treatment-sec sec-type="notes" id="SECID0EU2AI"><title>Note.</title><p><italic><tp:taxon-name><tp:taxon-name-part taxon-name-part-type="genus" reg="Vishniacozyma">V.</tp:taxon-name-part><tp:taxon-name-part taxon-name-part-type="species" reg="eriobotryae">eriobotryae</tp:taxon-name-part></tp:taxon-name></italic> assimilated nitrate as a sole source of nitrogen in a liquid medium, but not nitrite. If a yeast strain assimilates nitrate, it is expected to assimilate nitrite as well (<xref ref-type="bibr" rid="B18">Kurtzman et al. 2011</xref>). Nitrite is rather toxic, therefore, the auxanographic method was used to test the ability to utilize nitrite. On solid media, <italic><tp:taxon-name><tp:taxon-name-part taxon-name-part-type="genus" reg="Vishniacozyma">V.</tp:taxon-name-part><tp:taxon-name-part taxon-name-part-type="species" reg="eriobotryae">eriobotryae</tp:taxon-name-part></tp:taxon-name></italic> can weakly assimilate nitrate as a sole nitrogen source.</p></tp:treatment-sec><tp:treatment-sec><!--Section generated to contain objects referenced in tp:taxon-treatment.--><fig id="F2" position="float" orientation="portrait"><object-id xmlns:xlink="http://www.w3.org/1999/xlink" content-type="doi" xlink:type="simple">10.3897/mycokeys.113.140598.figure2</object-id><object-id xmlns:xlink="http://www.w3.org/1999/xlink" content-type="arpha" xlink:type="simple">30E0E980-0BCE-57DD-8975-BDCF97078DED</object-id><label>Figure 2.</label><caption><p>Budding cells of <bold>A</bold><italic><tp:taxon-name><tp:taxon-name-part taxon-name-part-type="genus" reg="Vishniacozyma">Vishniacozyma</tp:taxon-name-part><tp:taxon-name-part taxon-name-part-type="species" reg="diospyri">diospyri</tp:taxon-name-part></tp:taxon-name></italic> sp. nov. NYNU 221044<sup>T</sup><bold>B</bold><italic><tp:taxon-name><tp:taxon-name-part taxon-name-part-type="genus" reg="Vishniacozyma">V.</tp:taxon-name-part><tp:taxon-name-part taxon-name-part-type="species" reg="guiyangensis">guiyangensis</tp:taxon-name-part></tp:taxon-name></italic> sp. nov. NYNU 22831<sup>T</sup><bold>C</bold><italic><tp:taxon-name><tp:taxon-name-part taxon-name-part-type="genus" reg="Vishniacozyma">V.</tp:taxon-name-part><tp:taxon-name-part taxon-name-part-type="species" reg="pingtangensis">pingtangensis</tp:taxon-name-part></tp:taxon-name></italic> sp. nov. NYNU 23281<sup>T</sup><bold>D</bold><italic><tp:taxon-name><tp:taxon-name-part taxon-name-part-type="genus" reg="Vishniacozyma">V.</tp:taxon-name-part><tp:taxon-name-part taxon-name-part-type="species" reg="eriobotryae">eriobotryae</tp:taxon-name-part></tp:taxon-name></italic> sp. nov. NYNU 229203<sup>T</sup><bold>E</bold><italic><tp:taxon-name><tp:taxon-name-part taxon-name-part-type="genus" reg="Vishniacozyma">V.</tp:taxon-name-part><tp:taxon-name-part taxon-name-part-type="species" reg="tianchiensis">tianchiensis</tp:taxon-name-part></tp:taxon-name></italic> sp. nov. NYNU 236163<sup>T</sup> following growth in <abbrev xmlns:xlink="http://www.w3.org/1999/xlink" xlink:title="yeast extract-malt extract" id="ABBRID0E1AAI" xlink:type="simple">YM</abbrev> broth for three days at 20 °C <bold>F</bold> Elongate budding cells of <italic><tp:taxon-name><tp:taxon-name-part taxon-name-part-type="genus" reg="Vishniacozyma">V.</tp:taxon-name-part><tp:taxon-name-part taxon-name-part-type="species" reg="diospyri">diospyri</tp:taxon-name-part></tp:taxon-name></italic> sp. nov. NYNU 221044<sup>T</sup> following growth on <abbrev xmlns:xlink="http://www.w3.org/1999/xlink" xlink:title="corn meal agar" id="ABBRID0ENBAI" xlink:type="simple">CMA</abbrev> for seven days at 20 °C. Scale bars: 10 μm.</p></caption><graphic xmlns:xlink="http://www.w3.org/1999/xlink" xlink:href="mycokeys-113-321-g002.jpg" position="float" orientation="portrait" xlink:type="simple" id="oo_1249033.jpg"><uri content-type="original_file" xlink:type="simple">https://binary.pensoft.net/fig/1249033</uri></graphic></fig></tp:treatment-sec><ref-list><ref id="B18"><mixed-citation xmlns:xlink="http://www.w3.org/1999/xlink" xlink:type="simple"><person-group><name name-style="western"><surname>Kurtzman</surname><given-names>CP</given-names></name><name name-style="western"><surname>Fell</surname><given-names>JW</given-names></name><name name-style="western"><surname>Boekhout</surname><given-names>T</given-names></name></person-group> (<year>2011</year>) <article-title>Methods for isolation, phenotypic characterization and maintenance of yeasts.</article-title> In: <person-group><name name-style="western"><surname>Kurtzman</surname><given-names>CP</given-names></name><name name-style="western"><surname>Fell</surname><given-names>JW</given-names></name><name name-style="western"><surname>Boekhout</surname><given-names>T</given-names></name></person-group> (<role>Eds</role>) <issue-title>The Yeasts – a Taxonomic Study, 5th edn, vol.</issue-title><source>1. Elsevier, Amsterdam</source>, <fpage>87</fpage>–<lpage>110</lpage>. <ext-link xlink:href="10.1016/B978-0-444-52149-1.00007-0" ext-link-type="doi" xlink:type="simple">https://doi.org/10.1016/B978-0-444-52149-1.00007-0</ext-link></mixed-citation></ref></ref-list></tp:taxon-treatment>
