# Supplementary material for: ﻿Five new epiphytic species of Vishniacozyma (Bulleribasidiaceae, Tremellales) from China
Source: MycoKeys. 2025 Feb 12;113:321–36. doi: 10.3897/mycokeys.113.140598 (PMC11840432; doi:10.3897/mycokeys.113.140598)
Supplement: XML Treatment for Vishniacozyma tianchiensis [file mycokeys.113.140598-treatment5.xml]

<!DOCTYPE tp:taxon-treatment
  PUBLIC "-//TaxonX//DTD Taxonomic Treatment Publishing DTD v0 20100105//EN" "tax-treatment-NSO.dtd">
<tp:taxon-treatment xmlns:tp="http://www.plazi.org/taxpub"><tp:treatment-meta><kwd-group><label>Taxon classification</label><kwd>
                <named-content content-type="kingdom">Fungi</named-content>
              </kwd><kwd>
                <named-content content-type="order">Tremellales</named-content>
              </kwd><kwd>
                <named-content content-type="family">Bulleribasidiaceae</named-content>
              </kwd></kwd-group><mixed-citation publication-type="journal"><person-group><name><surname>Liu</surname><given-names>Shan</given-names></name><name><surname>Cai</surname><given-names>Dan-Yang</given-names></name><name><surname>Chai</surname><given-names>Chun-Yue</given-names></name><name><surname>Hui</surname><given-names>Feng-Li</given-names></name></person-group><article-title>﻿Five new epiphytic species of <italic><tp:taxon-name><tp:taxon-name-part taxon-name-part-type="genus" reg="Vishniacozyma">Vishniacozyma</tp:taxon-name-part></tp:taxon-name></italic> (<tp:taxon-name><tp:taxon-name-part taxon-name-part-type="family">Bulleribasidiaceae</tp:taxon-name-part></tp:taxon-name>, <tp:taxon-name><tp:taxon-name-part taxon-name-part-type="order">Tremellales</tp:taxon-name-part></tp:taxon-name>) from China</article-title><source>MycoKeys</source><day>12</day><month>02</month><year>2025</year><volume>113</volume><fpage>321</fpage><lpage>336</lpage><pub-id pub-id-type="doi">10.3897/mycokeys.113.140598</pub-id></mixed-citation></tp:treatment-meta><tp:nomenclature><label>﻿</label><tp:taxon-name>
              <object-id xmlns:xlink="http://www.w3.org/1999/xlink" content-type="arpha" xlink:type="simple">55F3E740-3FB4-5A02-8BC4-31341A8B58F1</object-id>
              <tp:taxon-name-part taxon-name-part-type="genus" reg="Vishniacozyma">Vishniacozyma</tp:taxon-name-part>
              <tp:taxon-name-part taxon-name-part-type="species" reg="tianchiensis">tianchiensis</tp:taxon-name-part>
              <object-id xmlns:xlink="http://www.w3.org/1999/xlink" content-type="mycobank" xlink:type="simple">853424</object-id>
            </tp:taxon-name><tp:taxon-authority>C.Y. Chai &amp; F.L. Hui</tp:taxon-authority><tp:taxon-status xmlns:xlink="http://www.w3.org/1999/xlink" xlink:type="simple">sp. nov.</tp:taxon-status><xref ref-type="fig" rid="F2">Fig. 2E</xref></tp:nomenclature><tp:treatment-sec sec-type="etymology" id="SECID0EC5AI"><title>Etymology.</title><p>The specific epithet <italic>tianchiensis</italic> refers to the geographic origin of the type strain, Tianchi Mountain, Songxian County, Henan Province.</p></tp:treatment-sec><tp:treatment-sec sec-type="Typus" id="SECID0ES5AI"><title>Typus.</title><p>China. • Henan Prov.: Songxian Co., Tianchi mountain (<named-content xmlns:xlink="http://www.w3.org/1999/xlink" content-type="dwc:verbatimCoordinates" xlink:type="simple"><named-content content-type="geo-json" specific-use="{&#34;type&#34;:&#34;Point&#34;,&#34;coordinates&#34;:[112.277500,34.540833]}" id="NCID0E25AI" xlink:type="simple">34°32'27"N, 112°16'39"E</named-content></named-content>), Jun 2023, in the phylloplane of <italic><tp:taxon-name><tp:taxon-name-part taxon-name-part-type="genus" reg="Salix">Salix</tp:taxon-name-part><tp:taxon-name-part taxon-name-part-type="species" reg="matsudana">matsudana</tp:taxon-name-part></tp:taxon-name></italic>, J.Z. Li, NYNU 236163 (holotype <named-content xmlns:xlink="http://www.w3.org/1999/xlink" content-type="dwc:institutional_code" xlink:title="China Centre of Industrial Culture Collection, Beijing, PR China" xlink:href="http://grbio.org/institution/china-center-industrial-culture-collection" xlink:type="simple">CICC</named-content> 33617<sup>T</sup>, GenBank: <ext-link xmlns:xlink="http://www.w3.org/1999/xlink" ext-link-type="gen" xlink:href="OR426458" xlink:type="simple">OR426458</ext-link>, <ext-link xmlns:xlink="http://www.w3.org/1999/xlink" ext-link-type="gen" xlink:href="OR426457" xlink:type="simple">OR426457</ext-link>); culture ex-type <named-content xmlns:xlink="http://www.w3.org/1999/xlink" content-type="dwc:institutional_code" xlink:title="Portuguese Yeast Culture Collection, Caparica, Portugal" xlink:href="http://grbio.org/institution/portuguese-yeast-culture-collection-0" xlink:type="simple">PYCC</named-content> 9988.</p></tp:treatment-sec><tp:treatment-sec sec-type="description" id="SECID0EBABI"><title>Description.</title><p>On <abbrev xmlns:xlink="http://www.w3.org/1999/xlink" xlink:title="yeast extract-malt extract" id="ABBRID0EHABI" xlink:type="simple">YM</abbrev> agar after seven days at 20 °C, the streak culture is yellowish cream, mucoid, glistening, and smooth, with an entire margin. After three days in <abbrev xmlns:xlink="http://www.w3.org/1999/xlink" xlink:title="yeast extract-malt extract" id="ABBRID0ELABI" xlink:type="simple">YM</abbrev> broth at 20 °C, cells are globose, 3.7–5.4 × 4–6.4 μm, and single; budding is polar. After one month at 20 °C, a ring and sediment are present. In Dalmau plate culture on <abbrev xmlns:xlink="http://www.w3.org/1999/xlink" xlink:title="corn meal agar" id="ABBRID0EPABI" xlink:type="simple">CMA</abbrev>, pseudohyphae and hyphae are not formed. Sexual structures are not observed on <abbrev xmlns:xlink="http://www.w3.org/1999/xlink" xlink:title="potato dextrose agar" id="ABBRID0ETABI" xlink:type="simple">PDA</abbrev>, <abbrev xmlns:xlink="http://www.w3.org/1999/xlink" xlink:title="corn meal agar" id="ABBRID0EXABI" xlink:type="simple">CMA</abbrev> or V8 agar. On corn meal agar, ballistoconidia are not produced. Glucose fermentation is absent. Glucose, inulin, sucrose, raffinose, melibiose, galactose, lactose, trehalose, maltose, methyl-α-D-glucoside (delayed), cellobiose, salicin (weak), L-sorbose, L-rhamnose, D-xylose, L-arabinose, D-arabinose (weak), 5-keto-D-gluconate, D-ribose, glycerol (weak), erythritol, ribitol, galactitol, D-mannitol, D-glucitol, myo-inositol, DL-lactate, succinate, D-gluconate, D-glucosamine (delayed and weak), N-acetyl-D-glucosamine (weak), 2-keto-D-gluconate, D-glucuronate, and glucono-1,5-lactone are assimilated as sole carbon sources. Melezitose, methanol, ethanol, and citrate are not assimilated. Nitrate, nitrite, ethylamine, L-lysine, and cadaverine (weak) are assimilated as sole nitrogen sources. Maximum growth temperature is 25 °C. Growth in vitamin-free medium is positive. Growth on 50% (w/w) glucose-yeast extract agar is positive. Starch-like substances are not produced. Urease activity is positive. Diazonium Blue B reaction is positive.</p></tp:treatment-sec><tp:treatment-sec sec-type="Additional strain examined" id="SECID0E2ABI"><title>Additional strain examined.</title><p>China. Henan Prov.: Xixia Co., Funiu Mountain (<named-content xmlns:xlink="http://www.w3.org/1999/xlink" content-type="dwc:verbatimCoordinates" xlink:type="simple"><named-content content-type="geo-json" specific-use="{&#34;type&#34;:&#34;Point&#34;,&#34;coordinates&#34;:[111.793611,33.345833]}" id="NCID0EEBBI" xlink:type="simple">33°20'45"N, 111°47'37"E</named-content></named-content>), Oct 2023, in the phylloplane of <italic><tp:taxon-name><tp:taxon-name-part taxon-name-part-type="genus" reg="Diospyros">Diospyros</tp:taxon-name-part><tp:taxon-name-part taxon-name-part-type="species" reg="lotus">lotus</tp:taxon-name-part></tp:taxon-name></italic>, S. Liu &amp; Y.Z. Qiao, NYNU 2311236 (GenBank: <ext-link xmlns:xlink="http://www.w3.org/1999/xlink" ext-link-type="gen" xlink:href="PQ496716" xlink:type="simple">PQ496716</ext-link>, <ext-link xmlns:xlink="http://www.w3.org/1999/xlink" ext-link-type="gen" xlink:href="PQ496715" xlink:type="simple">PQ496715</ext-link>).</p></tp:treatment-sec><tp:treatment-sec sec-type="notes" id="SECID0E5BBI"><title>Note.</title><p>In the phylogenetic analyses, <italic><tp:taxon-name><tp:taxon-name-part taxon-name-part-type="genus" reg="Vishniacozyma">V.</tp:taxon-name-part><tp:taxon-name-part taxon-name-part-type="species" reg="tianchiensis">tianchiensis</tp:taxon-name-part></tp:taxon-name></italic> was grouped with <italic><tp:taxon-name><tp:taxon-name-part taxon-name-part-type="genus" reg="Vishniacozyma">V.</tp:taxon-name-part><tp:taxon-name-part taxon-name-part-type="species" reg="dimennae">dimennae</tp:taxon-name-part></tp:taxon-name></italic> (Fell &amp; Phaff) X.Z. Liu, F.Y. Bai, M. Groenew. &amp; Boekhout, <italic><tp:taxon-name><tp:taxon-name-part taxon-name-part-type="genus" reg="Vishniacozyma">V.</tp:taxon-name-part><tp:taxon-name-part taxon-name-part-type="species" reg="globispora">globispora</tp:taxon-name-part></tp:taxon-name></italic> (B.N. Johri &amp; Bandoni) X.Z. Liu, F.Y. Bai, M. Groenew. &amp; Boekhout, and <italic><tp:taxon-name><tp:taxon-name-part taxon-name-part-type="genus" reg="Vishniacozyma">V.</tp:taxon-name-part><tp:taxon-name-part taxon-name-part-type="species" reg="pseudodimennae">pseudodimennae</tp:taxon-name-part></tp:taxon-name></italic> in a clade with high support values (<abbrev xmlns:xlink="http://www.w3.org/1999/xlink" xlink:title="bootstrap" id="ABBRID0EQDBI" xlink:type="simple">BS</abbrev> /100, <abbrev xmlns:xlink="http://www.w3.org/1999/xlink" xlink:title="Bayesian posterior probabilities" id="ABBRID0EUDBI" xlink:type="simple">BPP</abbrev> /1.0; Fig. <xref ref-type="fig" rid="F1">1</xref>). <italic><tp:taxon-name><tp:taxon-name-part taxon-name-part-type="genus" reg="Vishniacozyma">V.</tp:taxon-name-part><tp:taxon-name-part taxon-name-part-type="species" reg="tianchiensis">tianchiensis</tp:taxon-name-part></tp:taxon-name></italic> differs from <italic><tp:taxon-name><tp:taxon-name-part taxon-name-part-type="genus" reg="Vishniacozyma">V.</tp:taxon-name-part><tp:taxon-name-part taxon-name-part-type="species" reg="dimennae">dimennae</tp:taxon-name-part></tp:taxon-name></italic> by 21 nucleotides (14/479 in <abbrev xmlns:xlink="http://www.w3.org/1999/xlink" xlink:title="internal transcribed spacer" id="ABBRID0ESEBI" xlink:type="simple">ITS</abbrev> and 7/596 in <abbrev xmlns:xlink="http://www.w3.org/1999/xlink" xlink:title="large subunit" id="ABBRID0EWEBI" xlink:type="simple">LSU</abbrev>), from <italic><tp:taxon-name><tp:taxon-name-part taxon-name-part-type="genus" reg="Vishniacozyma">V.</tp:taxon-name-part><tp:taxon-name-part taxon-name-part-type="species" reg="globispora">globispora</tp:taxon-name-part></tp:taxon-name></italic> by 40 nucleotides (28/478 in <abbrev xmlns:xlink="http://www.w3.org/1999/xlink" xlink:title="internal transcribed spacer" id="ABBRID0EFFBI" xlink:type="simple">ITS</abbrev> and 12/596 in <abbrev xmlns:xlink="http://www.w3.org/1999/xlink" xlink:title="large subunit" id="ABBRID0EJFBI" xlink:type="simple">LSU</abbrev>), and from <italic><tp:taxon-name><tp:taxon-name-part taxon-name-part-type="genus" reg="Vishniacozyma">V.</tp:taxon-name-part><tp:taxon-name-part taxon-name-part-type="species" reg="pseudodimennae">pseudodimennae</tp:taxon-name-part></tp:taxon-name></italic> by 37 nucleotides (22/437 in <abbrev xmlns:xlink="http://www.w3.org/1999/xlink" xlink:title="internal transcribed spacer" id="ABBRID0EYFBI" xlink:type="simple">ITS</abbrev> and 15/566 in <abbrev xmlns:xlink="http://www.w3.org/1999/xlink" xlink:title="large subunit" id="ABBRID0E3FBI" xlink:type="simple">LSU</abbrev>). Physiologically, <italic><tp:taxon-name><tp:taxon-name-part taxon-name-part-type="genus" reg="Vishniacozyma">V.</tp:taxon-name-part><tp:taxon-name-part taxon-name-part-type="species" reg="tianchiensis">tianchiensis</tp:taxon-name-part></tp:taxon-name></italic> can be differentiated from three closest known species, by the ability to assimilate inulin, melibiose, methyl-α-D-glucoside, and erythritol and the inability to grow at 30 °C.</p></tp:treatment-sec><tp:treatment-sec><!--Section generated to contain objects referenced in tp:taxon-treatment.--><fig id="F2" position="float" orientation="portrait"><object-id xmlns:xlink="http://www.w3.org/1999/xlink" content-type="doi" xlink:type="simple">10.3897/mycokeys.113.140598.figure2</object-id><object-id xmlns:xlink="http://www.w3.org/1999/xlink" content-type="arpha" xlink:type="simple">30E0E980-0BCE-57DD-8975-BDCF97078DED</object-id><label>Figure 2.</label><caption><p>Budding cells of <bold>A</bold><italic><tp:taxon-name><tp:taxon-name-part taxon-name-part-type="genus" reg="Vishniacozyma">Vishniacozyma</tp:taxon-name-part><tp:taxon-name-part taxon-name-part-type="species" reg="diospyri">diospyri</tp:taxon-name-part></tp:taxon-name></italic> sp. nov. NYNU 221044<sup>T</sup><bold>B</bold><italic><tp:taxon-name><tp:taxon-name-part taxon-name-part-type="genus" reg="Vishniacozyma">V.</tp:taxon-name-part><tp:taxon-name-part taxon-name-part-type="species" reg="guiyangensis">guiyangensis</tp:taxon-name-part></tp:taxon-name></italic> sp. nov. NYNU 22831<sup>T</sup><bold>C</bold><italic><tp:taxon-name><tp:taxon-name-part taxon-name-part-type="genus" reg="Vishniacozyma">V.</tp:taxon-name-part><tp:taxon-name-part taxon-name-part-type="species" reg="pingtangensis">pingtangensis</tp:taxon-name-part></tp:taxon-name></italic> sp. nov. NYNU 23281<sup>T</sup><bold>D</bold><italic><tp:taxon-name><tp:taxon-name-part taxon-name-part-type="genus" reg="Vishniacozyma">V.</tp:taxon-name-part><tp:taxon-name-part taxon-name-part-type="species" reg="eriobotryae">eriobotryae</tp:taxon-name-part></tp:taxon-name></italic> sp. nov. NYNU 229203<sup>T</sup><bold>E</bold><italic><tp:taxon-name><tp:taxon-name-part taxon-name-part-type="genus" reg="Vishniacozyma">V.</tp:taxon-name-part><tp:taxon-name-part taxon-name-part-type="species" reg="tianchiensis">tianchiensis</tp:taxon-name-part></tp:taxon-name></italic> sp. nov. NYNU 236163<sup>T</sup> following growth in <abbrev xmlns:xlink="http://www.w3.org/1999/xlink" xlink:title="yeast extract-malt extract" id="ABBRID0E1AAI" xlink:type="simple">YM</abbrev> broth for three days at 20 °C <bold>F</bold> Elongate budding cells of <italic><tp:taxon-name><tp:taxon-name-part taxon-name-part-type="genus" reg="Vishniacozyma">V.</tp:taxon-name-part><tp:taxon-name-part taxon-name-part-type="species" reg="diospyri">diospyri</tp:taxon-name-part></tp:taxon-name></italic> sp. nov. NYNU 221044<sup>T</sup> following growth on <abbrev xmlns:xlink="http://www.w3.org/1999/xlink" xlink:title="corn meal agar" id="ABBRID0ENBAI" xlink:type="simple">CMA</abbrev> for seven days at 20 °C. Scale bars: 10 μm.</p></caption><graphic xmlns:xlink="http://www.w3.org/1999/xlink" xlink:href="mycokeys-113-321-g002.jpg" position="float" orientation="portrait" xlink:type="simple" id="oo_1249033.jpg"><uri content-type="original_file" xlink:type="simple">https://binary.pensoft.net/fig/1249033</uri></graphic></fig><fig id="F1" position="float" orientation="portrait"><object-id xmlns:xlink="http://www.w3.org/1999/xlink" content-type="doi" xlink:type="simple">10.3897/mycokeys.113.140598.figure1</object-id><object-id xmlns:xlink="http://www.w3.org/1999/xlink" content-type="arpha" xlink:type="simple">8EAB182C-1552-51B2-B85F-AB800E2A1CA4</object-id><label>Figure 1.</label><caption><p>Maximum likelihood (<abbrev xmlns:xlink="http://www.w3.org/1999/xlink" xlink:title="Maximum likelihood" id="ABBRID0EEXBG" xlink:type="simple">ML</abbrev>) phylogenetic tree of <italic><tp:taxon-name><tp:taxon-name-part taxon-name-part-type="genus" reg="Vishniacozyma">Vishniacozyma</tp:taxon-name-part></tp:taxon-name></italic> founded on combined <abbrev xmlns:xlink="http://www.w3.org/1999/xlink" xlink:title="internal transcribed spacer" id="ABBRID0EPXBG" xlink:type="simple">ITS</abbrev> and <abbrev xmlns:xlink="http://www.w3.org/1999/xlink" xlink:title="large subunit" id="ABBRID0ETXBG" xlink:type="simple">LSU</abbrev> sequence data. The tree was rooted with <italic><tp:taxon-name><tp:taxon-name-part taxon-name-part-type="genus" reg="Apiotrichum">Apiotrichum</tp:taxon-name-part><tp:taxon-name-part taxon-name-part-type="species" reg="porosum">porosum</tp:taxon-name-part></tp:taxon-name></italic> CBS 2040. The bootstrap values and Bayesian posterior probabilities over 50%/0.95 (<abbrev xmlns:xlink="http://www.w3.org/1999/xlink" xlink:title="bootstrap" id="ABBRID0ECYBG" xlink:type="simple">BS</abbrev>/<abbrev xmlns:xlink="http://www.w3.org/1999/xlink" xlink:title="Bayesian posterior probabilities" id="ABBRID0EGYBG" xlink:type="simple">BPP</abbrev>) are indicated at the nodes. Sequences from type strains are marked with (T), and the new species are indicated in bold.</p></caption><graphic xmlns:xlink="http://www.w3.org/1999/xlink" xlink:href="mycokeys-113-321-g001.jpg" position="float" orientation="portrait" xlink:type="simple" id="oo_1249032.jpg"><uri content-type="original_file" xlink:type="simple">https://binary.pensoft.net/fig/1249032</uri></graphic></fig></tp:treatment-sec></tp:taxon-treatment>
